# Supplementary material for: Exploration of Novel Indole Compounds with Potential Activity Against Breast Cancer: Synthesis, Characterization and Anti-Cancer Activity Evaluation
Source: Pharmaceuticals (Basel). 2026 Mar 4;19(3):418. doi: 10.3390/ph19030418 (PMC13029243; doi:10.3390/ph19030418)
Supplement: Supplementary file 1 [file pharmaceuticals-19-00418-s001.zip]

Archive with 1 entries (1 files):
- pharmaceuticals-4018387-supplementary.pdf
